# Supplementary material for: Clearance of senescent decidual cells by uterine natural killer cells in cycling human endometrium
Source: eLife. 2017 Dec 11;6:e31274. doi: 10.7554/eLife.31274 (PMC5724991; doi:10.7554/eLife.31274)
Supplement: Figure 1—source data 1. [file elife-31274-fig1-data1.xlsx]

## Sheet: Figure 1
	Figure 1B						Figure 1D						Figure 1E								Figure 1F
	SAβG activity, expressed in fluorescence intensity units (FIU), in undifferentiated EnSCs (day 0) or cells decidualized for the indicated time points						% of p16 positive cells in undifferentiated cells and cells decidualized for 8 days						Nuclear size (μM) in undifferentiated and 8-day decidualized EnSCs								Secretion of IL-8, GROα and IL-6 (pg/ml) in the supernatant of primary EnSCs collected every 48 h over an 8-day decidualization time-course
		C+M (Days)	Biological replicates					Biological replicates						Biological replicates									Biological replicates
	biological replicates	0	50138	52335	36996		C+M (days)	1	2	3	4			1		2		3			Analyte	C+M (days)	1	2	3
		2	52104	61185.5	44219.5		0	18.8679	16.6667	14.2857	9.67742		C+M (days)	0	8	0	8	0	8		IL-8	0	807	105	594
		4	66040	75814.5	54777.5		8	29.9595	42.8969	27.3016	35.0335		Individual cells	32	44	26	46	31	35			2	2121	2357	2685
		8	96100.5	80140.5	90140.5									33	54	24	45	33	45			4	819	1119	423
							Significance determined by paired t-test (p=0.0087)							31	35	28	34	36	67			8	264	602	392
	Significance determined by One-Way ANOVA and Tukey's multiple comparison test													28	32	22	42	25	61		GROα	0	75	133	69
														25	21	24	44	36	42			2	262	270	170
														31	34	27	48	39	42			4	82	102	105
																32	50	35	39			8	29	18	25
																36	31	34	46		IL-6	0	34	51	53
																21	32	28				2	195	149	175
																26						4	28	45	35
																						8	0	6	18
													Significance determined by paired t-test (p<0.0001)
																					Significance determined by One-Way ANOVA and Dunnett's multiple comparison test against day 0
