# Supplementary material for: Clearance of senescent decidual cells by uterine natural killer cells in cycling human endometrium
Source: eLife. 2017 Dec 11;6:e31274. doi: 10.7554/eLife.31274 (PMC5724991; doi:10.7554/eLife.31274)
Supplement: Figure 2—source data 1. [file elife-31274-fig2-data1.xlsx]

## Sheet: Sheet1
	Figure 2A						Figure 2B						Figure 2D								Figure 2D								Figure 2D
	Western blot densitometry (a.u.) of cellular senescence markers in undifferentiated and 8-day decidualized EnSCs						SAβG activity (FIU / mg protein) in biopsies from proliferative (PE), Early Secretory (ES), Mid-Secretory (MS) and Late Secretory (LS) endometrial biopsies						The % of p16+ cells during the luteal phase in the Glandular Epithelium								The % of p16+ cells during the luteal phase in the Luminal Epithelium								The % of p16+ cells during the luteal phase in the Stromal Compartment
			Biological replicates					Phase of cycle					Day of cyucle (LH+)								Day of cycle (LH+)								Day of cycle (LH+)
	Marker	C+M (days)	1	2	3		Biological replicates	PE	ES	MS	LS		6	7	8	9	10	11	12		6	7	8	9	10	11	12		6	7	8	9	10	11	12
	p53	0	49506	27451	51454		1	68698	83823	95348	94545		1.28562	3.03	0.45574	0.186909	2.7671	3.76	0.14		6.14072	12.07	1.25342	0.267859	4.53178	2.52	2.83		2.33272	9	1.80186	0.504053	19.0178	3.28	1.57
		8	183858	203492	343905		2	46229	83823	95348	90364		0.28	0.27	2.45966	0.196437	9.58748	0.52	1.34		2.19	0.7	8.91225	1.27413	16.1245	1.29	3.42		2.82	0.11	0.832094	1.06797	3.9048	5.06	15.04
	p16	0	32912	26362	42329		3	39226	74769	100516	96745		10.33	0.33	0.131143	1.25302	0.31	3.36	5.6		17.26	13.38	0.810848	4.41737	1.67	9.12	7.26		1.34	6.51	0.878987	2.98956	17.9	2.89	22.4
		8	327247	346385	252022		4	76672	80236	76625	88403		5.71	0.05	0.303216	1.02921	0.17	9.2	2.86		22.17	3.57	5.66318	11.2769	0.75	5.39	5.19		1.21	4.01	3.49577	7.99815	12.66	16.4	1.39
	LMNB1	0	348567	345642	395611		5	65353	88252	88488	115648		0.02	0.440639	0.500127	4.17141	0.07	2.16	7.45		0.05	1.7307	12.766	7.42513	2	6.72	26.04		1.17	0.190315	7.15609	13.1293	1.07	8.65	1.44
		8	104563	148561	164562		6	46846	54864	72182	92096		3.74	14.8992	9.89767	2.24	3.89	0.03	0.2		23.61	22.29	23.3118	6.93	17.77	2.34	1.33		2.87	1.69084	6.68202	0.92	4.59	4.89	8.56
	HMGB2	0	320564	300945	315462		7	21859	74214	60662	74306		1.62	0.485535	0.21	0.05	2.62	0.01	0.06		20.23	0.135444	1.12	1.33	5.2	5.08	0.12		2.54	4.62674	1.59	2.42	10	0.77	7.46
		8	84678	100653	92156		8		74102	70418	78228		4.37	0.406435	8.37	0.39	3.79	41.84	20.23		61.62	7.96622	73.88	2.72	54.38	31.19	51.11		0.54	2.25736	2.06	3.71	1.09	6.37	23.1
	H2A	0	95639	196974	169143		9		74988	78887	98834		0.7	1.3348	0.52	0.42	1.63	6.49	6.76		3.84	10.7137	6.59	2.45	11.07	45.83	11.34		1.17	0.895914	16.95	2.04	0.32	2.85	3.37
		8	843791	860575	751165		10			84185	62843		0.89	8.493	2.83	0.16	0	1.31	1.98		6.49	62.517	28	0.01	0.11	4.79	10.37		25.58	1.17477	37.2	0.9	0.41	8.34	47.89
	H3K9	0	8999	121840	99677		11			96808	83386		0.31	0.67	0.68	0.09	0.09	12.58	4.17		0.27	8.73	10.7	11.32	7.8	8.2	5.1		26.49	9.89	2.22	0.22	1.71	1.87	2.84
		8	831282	474625	509755		12			99607	100539		0.86	0.05	4.9	16.61	35.46	5.06	3.9		29.67	8.41	6.86	28.33	44.59	3.09	3.83		1.02	1.37	1.69	1.91	10.53	11.51	8.42
	H1	0	75618	959589	613127		13			71124	104843		9.9	16.56	3.87	1.56	0.54	7.29	2.05		15.8	16.06	33.79	24.46	8.49	34.77	5.03		1.68	9.46	0.27	3.54	9.62	9.43	42.08
		8	128931	627314	106228		14			77074	64906		5.75	2.93	0.46	8.47	0.59	11.59	1.57		21.83	16.3	20.31	28.53	0.58	54.27	4.49		8.87	10.91	0.38	2.7	0.68	7.51	20.47
							15			60783	80696		0.81	0.52	0.11	0.43	0.02	2.94	12.99		9.11	11.18	13.98	1.25	0.91	7.57	29.23		8.75	0.27	1.18	15.01	0.2	7.67	1.82
	Significance determined by unpaired t-test						16			89217	83222		3.21	0.02	0.19	0.01	7.15	2.06	1.58		7.39	0.68	22.99	1.18	14.31	5.35	6.32		0.17	0.67	4.26	0.53	4.2	1.32	40.19
	p53	p= 0.0085					17			78008	83193		3.62	0.03	31.4	0.21	1.1	2.89			8.31	3.51	29.3	0.37	11.08	8.1			0.45	1.17	3.11	5.13	7.41	1.32
	p16	p= 0.0004					18			79623	91091		2.03	10.3	8.19	0.08	0.18	1.12			40.99	52.96	27.88	4.45	7.1	0.4			1.04	0.29	18.65	1.57	3.48	5.01
	LMNB1	p= 0.0004					19			75510	87837		11.42	0.2	0.41	0.01	2.35	1.56			40.71	17.88	3.86	0.49	22.99	2.23			1.9	0.93	0.34	0.99	3.54	0.11
	HMGB2	p= <0.0001					20			70012			0.05	0.12	0.22	0.05	10.45	12.24			0.81	4.93	3.98	0.86	30.35	37.82			0.53	1.6	0.71	1.43	0.9	11.45
	H2A	p= <0.0001					21			80029			1.48	2.28	0.08	2.81	0.03	32.32			25.81	25.85	0.63	5.12	1.17	63.63			1.29	6.69	8.34	0.3	3.07	2.18
	H3K9	p= 0.0056					22			89332			1.11	1.47	0.04	3.62	9.22	12.48			17.7	11.69	0.32	28.15	6.56	9.21			0.26	0.24	0.82	2.11	1.39	45.66
	H1	ns					23			81753				2.83	0.01	23.8	2.64	25.22				10.48	2.29	7.18	17.38	51.66				0.77	4.06	9.06	21.94	11.72
							24			75937				0.4	11.28	0.25	0.7	2.31				2.45	16.61	1.94	48.8	3.52				0.37	1.26	0.78	2.23	2.84
							25			93427				0.01	14.2	48.98	2.55	0.54				0.15	40.7	42.24	19.23	18.31				0.44	6.77	2.39	1.51	1.42
							26			98510				10.27	6.2	1.19	35.71					30.18	29.01	13.41	41.83					0.62	0.84	5.76	8.55
							27			88298				0.09	0.12	11.33	20.8					12.2	0.75	28.36	16.92					3.27	0.62	14.1	8.35
							28			86561				0.07	0.73	19.34	33.93					14.16	16.89	14.23	45.47					5.41	9.79	11.48	1.99
							29			99843				0.01	0.99	0.06	3.07					3.47	16.41	2.89	21.7					2.12	5.11	0.33	2.15
							30			83568				0.01	2.98	2.27	5.84					1.61	5.02	5.14	26.34					0.77	0.23	1.29	1.71
							31			77482				0.01	2.52	2	17.65					0.79	4.17	3.47	32.2					0.31	0.22	0.54	3.86
							32			88985				1.39	0.16	0.97	0.27					3.56	7	23.72	1.59					1.56	0.89	2.04	3.14
							33			95668				7.11	9.57	9.84	1.5					16.45	12.33	43.33	3.26					0.34	0.98	2.08	4.8
							34			89611				14.57	0.45	1.54	23.75					46.24	9.6	10.96	61					2.75	0.28	8.76	24.68
							35			91421				0.53	0.05	21.95	3.83					11.33	1.75	37.63	25.1					0.49	5.88	6.86	7.56
							36			85751				4.85	6.35	17.41	6.09					24.43	27.26	35.26	11.62					0.43	0.52	0.82	1.37
							37			103220				2.48	2.45	4.04	17.99					22.47	23.2	32.68	65.79					16.78	8.6	6.39	3.54
							38			94545				1.99	1.97	2.17	11.23					11.91	11.13	24.2	18.05					3.26	1.95	0.79	9.15
														10.26	2.87	0.43	15.3					19.67	43.98	0.68	36.33					0.61	49.25	3.57	18.31
							Significance determined by One-Way ANOVA and Tukey's multiple comparison test							0	0.41	0.76	25.93					3.6	1.03	14.31	35					2.38	2.32	2.18	0.19
														4.4	0.62	1.74	0.49					8.71	1.07	11.04	3.16					2.97	1.59	3.93	2.89
														0.07	2.24	18.13	47.27					2.28	7.6	30.06	75.24					0.29	2.12	2.5	1.2
														2.36	1.75	1.37	11.17					19.27	1.9	14.48	13.25					0.71	15.02	22.41	1.24
														0.06	4.16	0.84	1.47					0.45	35.4	33.78	5.43					0.16	0.75	10.2	4.59
														1.33	0.06	3.88	7.2					2.65	3.25	17.21	24.85					0.48	0.78	12.94	3.83
														0.26	0.31	0.05						4.67	3.2	2.06						3.17	5.59	2.03
														0.01	0.92	1.57						0.71	11.05	11.3						1.06	3.45	1.33
														52.12	11.06	3						77.74	44.18	14.72						3.62	3.88	79.59
														2.02	8.29	1.89						15.89	9.59	14.12						2.44	0.3	1.76
														0.04	22.34	8.94						14.35	36.24	34.84						0.47	1.35	2.03
														1.55	15.67	0.45						20.21	42.06	3.01						2.89	0.8	8.99
														0.06	0.41	4.69						2.4	10.12	32.26						0.82	1.29	6.31
														0.05	8.03	0.57						2.66	10.96	3.53						7.1	3.24	2.81
														0.17	0.07	0.26						3.87	10.23	3.46						1.73	1.4	5.56
														0.58	16.82	21.02						0.79	27.42	51.63						1.84	0.53	11.8
														2.33	5.33	0.52						1.98	12.87	1.76						0.61	0.53	5.76
														2.33	0.02	40.45						1.98	0.46	66.22						0.61	0.95	4.38
														0.4	1.42	0.91						13.12	1.84	8.52						3.06	25.81	0.38
														1.57	17.59	2.18						12.08	52.58	11.86						0.72	3.15	1.52
														0.03	1.8	1.08						0.67	7.82	10.13						1.61	1.54	1.27
														0.04	0.98	32.01						0.52	4.87	44.4						0.44	11.94	3.08
														9.65	7.74							28.06	20.16							0.54	3.19
														0.04	7.74							1.76	20.16							1.57	3.19
														0.31	2.76							1.54	10.96							0.06	6.91
														18.6	3.98							26.27	25.26							5.64	1.72
														0.27	0.25							4.01	0.09							2.26	0.78
														3.82	0.05							11.84	3.14							20.27	1.09
														1.83	12.22							7.12	28.34							6.93	2.62
														0.75	0.79							11.9	5.48							1.33	4.23
															2.31								5.69								20.34
