# Supplementary material for: Clearance of senescent decidual cells by uterine natural killer cells in cycling human endometrium
Source: eLife. 2017 Dec 11;6:e31274. doi: 10.7554/eLife.31274 (PMC5724991; doi:10.7554/eLife.31274)
Supplement: Figure 3—source data 1. [file elife-31274-fig3-data1.xlsx]

## Sheet: Sheet1
	Figure 3A						Figure 3B							Figure 3B								Figure 3C							Figure 3D						Figure 3E							Figure 3F
	SAβG activity (FIU) in EnSCs either undifferentiated, or decidualized for 8 days with 8-bromo-cAMP, MPA, or a combination.						FOXO1 mRNA levels in undifferentiated EnSCs and cells treated with 8-br-cAMP and MPA (C+M) following transfection with non-targeting (NT) or FOXO1 siRNA							Secretion of IL-8, IL-6 and GROα (pg/ml) was measured following FOXO1 knockdown in the supernatant of primary EnSCs every 48 h over an 8-day decidualization time-course.								SAβG activity (FIU) in EnSCs following transfection with NT or FOXO1 siRNA undifferentiated (day 0) or decidualized for 8 days.							SAβG activity (FIU) in undifferentiated EnSCs treated for 8 days with increasing concentrations of recombinant IL-8 and in cells decidualized for 8 days in the presence of increasing concentrations of the CXCR2 antagonist, SB265610						SAβG activity (FIU) in EnSCs following transfection with IL-8 siRNA in undifferentiated (day 0) or 8-day decidualized EnSCs							PRL and IGFBP1 transcript levels in EnSCs following transfection with IL-8 siRNA. The cultures either remain untreated or decidualized for 8 days
			Biological replicates							Biological replicates						Treatment		Biological replicates							Biological replicates						Biological replicates							Biological replicates								Biological replicates
	C+M	MPA	1	2	3		C+M	NT siRNA	FOXO1 siRNA	1	2	3		Analyte	C+M (days)	NT siRNA	FOXO1 siRNA	1	2	3		C+M	NT siRNA	FOXO1 siRNA	1	2	3			Conc	1	2	3		C+M	NT siRNA	IL-8 siRNA	1	2	3		Gene	C+M	NT siRNA	IL-8 siRNA	1	2	3
	-	-	53340	223538	155886		-	+	-	34135.8	23310.9	25354.7		IL-8	0	+	-	309.578	236.625	65.43		-	+	-	12583	14863	17457		C+M	-	69047.5	86275	76477.5		-	+	-	63589	40006	52605		PRL	-	+	-	1	1	1
	+	-	267076	475505	304405		+	+	-	91734.6	69402.7	73437.2			2	+	-	1269.02	1619.39	269.06		+	+	-	46465	56451	51642			+	128624	95550	147174		+	+	-	117726	80460	100871			+	+	-	904.774	302.211	483.737
	-	+	222530	199785	563557		-	-	+	664.53	943.51	189.43			4	+	-	293.807	124.475	155.36		-	-	+	13871	10819	12895		(C+M) + SB265610	10 μM	107765	108575	110564		-	-	+	38453	21076	24291			-	-	+	5.48676	0.494497	0.914111
	+	+	676648	603756	1026835		+	-	+	5674.45	4956.53	4564.82			8	+	-	174.767	214.68	228.73		+	-	+	26972	30481	31168			30 μM	102137	102507	110282		+	-	+	35485	13216	17542			+	-	+	169.141	19.4095	110.394
															0	-	+	215.75	271.635	273.48										100 μM	100916	96684	90564									IGFBP1	-	+	-	1	1	1
	Significance determined by One-Way ANOVA and Dunnett's multiple comprison test against untreated samples						Significance determined by One-Way ANOVA and Tukey's multiple comprison test								2	-	+	75.009	142.15	144.88		Significance determined by One-Way ANOVA and Tukey's multile comparisons test								300 μM	93266	90069	94470		Significance determine by One-Way ANOVA and Tukey's multiple comparison test								+	+	-	12272.8	5325.6	18007.2
															4	-	+	18.555	52.085	91.59										1000 μM	87544	89525	80737										-	-	+	8.11291	0.42568	134.019
															8	-	+	15.537	45.798	81.07										3000 μM	71801	79323	75324										+	-	+	5.3658	93.9258	15.8675
														GROα	0	+	-	14.568	12.344	16.251									recombinant IL-8	10 μM	69537	84995	82434
															2	+	-	113.975	110.324	148.41										30 μM	72078	85072	85130									Significance determine by One-Way ANOVA and Tukey's multiple comparison test
															4	+	-	59.849	25.342	13.597										100 μM	67584	80444	98933
															8	+	-	21.563	12.448	16.564										300 μM	66498	96178	95201
															0	-	+	15.996	12.234	13.849										1000 μM	103362	97710	94385
															2	-	+	64.237	60.105	34.558										3000 μM	111377	101365	109484
															4	-	+	26.339	19.438	22.148
															8	-	+	36.066	17.128	28.008									Significance determined by One-Way ANOVA and Dunnett's multiple comparison test against C+M (+) for SB265610 and C+M (-) for recombinant IL-8
														IL-6	0	+	-	0	12.546	16.042
															2	+	-	165.549	293.564	239.056
															4	+	-	47.398	127.223	88.16
															8	+	-	67.999	18.667	33.086
															0	-	+	0	13.543	0
															2	-	+	95.019	44.328	62.843
															4	-	+	13.946	16.768	15.66
															8	-	+	0	15.913	26.846
														Significance was determined by TWO-Way ANOVA and Sidak's multiple comparison test comparing NT andFOXO1 siRNA at each time point
[truncated: 9 more columns]
