# Supplementary material for: Clearance of senescent decidual cells by uterine natural killer cells in cycling human endometrium
Source: eLife. 2017 Dec 11;6:e31274. doi: 10.7554/eLife.31274 (PMC5724991; doi:10.7554/eLife.31274)
Supplement: Figure 4—source data 1. [file elife-31274-fig4-data1.xlsx]

## Sheet: Sheet1
	Figure 4A					Figure 4C								Figure 4D									Figure 4E				Figure 4F
	SAβG activity (FIU) in matched EnSC cultures untreated (day 0) or decidualized for 8 days.					PRL and IGFBP1 mRNA expression in response to pretreatment of EnSCs with vehicle, dasatinib or palbociclib.								IL-8, IL-6 and GROα (pg/ml) secretion in the supernatant of primary EnSCs decidualized for up to 8 days following pretreatment with vehicle, dasatinib or palbociclib									Colony forming efficiency (%)) in paired EnSC cultures that either remain undifferentiated (Day 0) or were decidualized for 8 day				Colony forming efficiency activity (% change from vehicle) in EnSC cultures first pretreated with vehicle, dasatinib or palbociclib and then decidualized for 8 days
	Biological replicates	Technical replicates	Day 0	Day 8						Average data						Treatment			Biological replicates					C+M (Days)				Biological replicates
	1	1	4238	8073		Gene	C+M	Dasatinib	Palbociclib	mean	SEM	n		Analyte	C+M (days)	Vehcile	Palbociclib	Dasatinib	1	2	3		Bioloigcal replicates	Day 0	Day 8		Treatment	1	2	3	4	5	6
		2	5980	18973		PRL	-	-	-	1	0	3		IL-8	0	+	-	-	92.56	98.56	102.12		1	6.05	6.55		Vehcile	100	100	100	100	100	100
	2	1	1261	2478			+	-	-	657.071	32.8731	3			2	+	-	-	839.88	786.3	348.2		2	3.85	13.65		Palbociclib	176.92	119.23	125	139.73	192.31	204.545
		2	1788	5967			-	+	-	5.33698	2.96689	3			4	+	-	-	122.92	125.97	117.42		3	4.85	15.2		Dasatinib	61.535	74.04	86.67	63.01	50	72.73
	3	1	54010	58688			+	+	-	760.886	17.1961	3			8	+	-	-	171.09	5.12	82.84		4	7.5	9.83333
		2	23811	50874			-	-	+	1.53085	0.109276	3			0	-	+	-	135.69	251.86	142.7		5	8.94444	9
	4	1	17631	60195			+	-	+	728.362	34.4356	3			2	-	+	-	913.57	1126.46	1807.05		6	6.94444	8.5		Significance determined by One-Way ANOVA and Dunnet's multiple comparison test against vehcile
		2	24324	67437		IGFBP1	-	-	-	1	0	3			4	-	+	-	381.2	177.81	69.35		7	7	7.61111
	5	1	20407	65137			+	-	-	3179.14	1273.63	3			8	-	+	-	447.35	55.01	16.2		8	6.44444	9.22222
		2	14364	61102			-	+	-	11.9813	4.84237	3			0	-	-	+	89.08	207.64	22.74		9	6	11.1667
	6	1	77310	149578			+	+	-	3429.32	1249.93	3			2	-	-	+	570.83	309.94	45.93		10	1.22222	2.83333
		2	87628	209764			-	-	+	2.02537	1.13206	3			4	-	-	+	151.45	146.74	31.18		11	4.55556	3.16667
	7	1	64963	127624			+	-	+	3449.07	1605.69	3			8	-	-	+	178.54	177.61	84		12	7.66667	9.05556
		2	97283	138465										GROα	0	+	-	-	22.36	34.34	50.87
	8	1	86828	130560		Significance determined by One-Way ANOVA and Tukey's multiple comparison test									2	+	-	-	166.53	194.53	158.64		Significance determined by paired t-test (p= 0.0206)
		2	84736	249380											4	+	-	-	35.98	17.22	54.59
	9	1	118888	236328											8	+	-	-	2.54	0	6.06
		2	23481	174789											0	-	+	-	79.65	84.73	138.29
	10	1	70789	172601											2	-	+	-	226.98	209.64	195.53
		2	49673	127897											4	-	+	-	89.63	38.11	71.84
	11	1	86534	140946											8	-	+	-	23.65	12.13	6.06
		2	130385	231768											0	-	-	+	55.7	57.85	57.08
	12	1	96960	172130											2	-	-	+	54.62	19.84	17.22
		2	128137	231214											4	-	-	+	39.63	23.29	59.25
	13	1	140198	255342											8	-	-	+	14.96	58.13	53.85
		2	120520	277471										IL-6	0	+	-	-	75.81	133.1	98.63
	14	1	96217	148730											2	+	-	-	262.45	270.96	220.54
		2	89520	169747											4	+	-	-	98.16	81.6	105.63
	15	1	91367	158359											8	+	-	-	0	1.96	2.65
		2	109379	186602											0	-	+	-	214.48	416.73	125.65
	16	1	36862	59446											2	-	+	-	629.24	376.89	559.62
		2	27798	31544											4	-	+	-	43.84	41.61	48.56
	17	1	30815	48768											8	-	+	-	2.07	1.31	3.69
		2	29853	51307											0	-	-	+	129.49	154.68	54.62
	18	1	29164	49957											2	-	-	+	165.88	145.05	106.94
		2	26583	41069											4	-	-	+	46.27	59.11	63.9
	19	1	16003	17872											8	-	-	+	0	3.56	5.6
		2	14570	14550
	20	1	24188	37409										Significance determined by Two-Way ANOVA and Dunnett's multiple comparison test against vehicle
		2	18982	23110
	21	1	25823	26269
		2	64920	109144
	22	1	34624	61711
		2	21996	46814
	23	1	52945	102175
		2	34371	64434
	24	1	20349	50143
		2	62973	71559.5
	25	1	21958	44244.5
		2	22856.5	42404
	26	1	48960	62903
		2	26789.5	54220.5
	27	1	34508.5	62648
		2	39374	70239
	28	1	40562	62065.5
		2	37740	50078.5
	29	1	45506	58853.5
		2	49787.5	109591
	30	1	42641	100066
		2	32240	110964
	31	1	77408.5	154606
		2	23575	43446
	32	1	29357.5	38706.5
		2	79890	141320
	33	1	86476	140425
		2	21334	25612
	34	1	21905	27343
		2	39295	78081
	35	1	31226	70522
		2	49133	71256
	36	1	53027	81847
		2	54607	75667
	37	1	45669	76534
		2	49478	78749
	38	1	55192	81532
		2	37857	73090
	39	1	36135	77053
		2	39374	70239
	40	1	40562	62066
		2	37740	50079
	41	1	45506	58854
		2	12583	50252
	42	1	15871	53972
		2	77800	115707
	43	1	62304	158850
		2	70375	108805
	44	1	78831	131637
		2	84019	142145
	45	1	87099	165964
		2	25642	45695
	46	1	25198	47329
		2	73274	151429
	47	1	68821	125819
		2	89017	105550
	48	1	23887	41898
		2	24716	49061
	49	1	88451	160174
		2	64568	107530
	50	1	16742	22805
		2	13343	20158
	51	1	13070	21285
		2	14489	18821
	52	1	30992	51615
		2	35048	53165
	53	1	33919	53591
		2	33620	54158
	54	1	36892	53798
		2	37666	59931
	55	1	35665	57682
		2	38412	58307
	56	1	14345	39984
		2	12324	43959
	57	1	24598	86948
		2	29561	48655
	58	1	41520	84651
		2	33694	25644
	59	1	23548	48025
		2	34220	56056
	60	1	63589	117726
		2	40006	80460
	61	1	52605	100871
		2	23583	45120
	62	1	30081	63594
		2	24700	34963
	63	1	30534	75703
		2	26042	76213
	64	1	41755	84050
		2	43719	83875
	65	1	35818	80618
		2	31785	92493
	66	1	43808	57556
		2	29634	39626
	67	1	38034	49871
		2	34721	67500
	68	1	31932	67559
		2	22927	45076
	69	1	25490	46711
		2	36545	67923
	70	1	35932	60695
		2	25330	48353
	71	1	28866	42598
		2	84229	141329
	72	1	82618	135266
		2	85829	131832
	73	1	89569	148423
		2	25876	58373
	74	1	22156	60154
		2	35263	86755
	75	1	37451	74862
		2	36984	78509
	Correllation determined by Pearsons correllation coefficient r = 0.9088 (p<0.0001)
