# Supplementary material for: Clearance of senescent decidual cells by uterine natural killer cells in cycling human endometrium
Source: eLife. 2017 Dec 11;6:e31274. doi: 10.7554/eLife.31274 (PMC5724991; doi:10.7554/eLife.31274)
Supplement: Figure 5—source data 1. [file elife-31274-fig5-data1.xlsx]

## Sheet: Sheet1
	Figure 5A									Figure 5B					Figure 5D									Figure 5E						Figure 5F
	uNK cell density (%) in LH timed endometrial biopsies (n = 1,997).									Correllation of stromal cell and uNK cell densities (a.u.) from immunohistochemical staining					SAβG activity (FIU) in undifferentitated or day 8 decidualized EnSCs co-cultured with or without uNK cells in the presence or absence of the apoptosis inhibitor Z-VAD-FMK or the granzyme activity inhibitor 3,4-DCI									Secretion of IL-15 (pg/ml) secretion in the supernatant of EnSCs decidualized for the indicated time-points following pretreatment with vehicle, dasatinib or palbociclib						SAβG activity in undifferentitated or day 8 decidualized EnSCs co-cultured with or without uNK cells in the presence or absence of an IL-15 blocking antibody
	Significance determined by Pearson's correlation coefficient (r= 0.32, p= <0.0001)									Significance determined by Pearson's correlation coefficient (r= -0.4790, p= <0.0001)					Treatment				Biological replicates							Biological replicates				C+M	uNK	anti IL-15	1	2	3
															C+M	uNK	Z-VAD	3,4-DCI	1	2	3	4		C+M (Days)	Treatment	1	2	3		-	-	-	27204	16206	18653
	Day of cycle									Biological replicates	Technical replicates	Stromal cell density	uNK cell density		-	-	-	-	13334.5	27079.5	37607	28884		0	Vehcile	0	0	0		+	-	-	64269	60476	58946
	5	6	7	8	9	10	11	12		1	1	8397	144		+	-	-	-	41971.5	67801.5	55147.5	52040.5		2	Vehcile	0	0	0		+	+	-	31048	25447	34812
	19.67	2.98	12.4	4.5	9.9	9.5	5.67	2.45			2	5522	850		-	+	-	-	11643.5	18306.5	25971	25977.5		4	Vehcile	16	9	10		+	+	+	41395	46329	45961
	3.52	1.89	4.3	17.9	3.46	2.9	11.2	9.64			3	7697	1852		+	+	-	-	17419	32550	28058.5	35956		8	Vehcile	25	61	46
	1.99	1.5	8.7	3.2	5.8	4.2	24.76	10.65			4	5947	819		-	+	+	-	11331.5	12654	28303	24853		0	Dasatinib	0	0	0		Significance determined by Two-Way ANOVA and Tukey's multiple comparison test against vehicle
	0.65	1.8	5.6	3.3	12.83	24.2	17.31	29.88		2	1	4434	1738		+	+	+	-	38949.5	70268	48905.5	49435.5		2	Dasatinib	0	0	0
	0.29	3.7	12.1	8.86	2.18	1.23	12.26	29.86			2	7833	634		-	+	-	+	11369.5	28582.5	30569	23358.5		4	Dasatinib	2	22	15
	0.73	4.3	3.3	3.01	4.58	27.6	12.5	9.66			3	5450	643		+	+	-	+	31526	49573	47760.5	51962		8	Dasatinib	28	50	39
	2.74	3.1	3.8	2.8	27.8	12.9	27.46	22.36			4	5241	1340											0	Palbociclib	0	0	0
	0.62	2.6	7.86	15.18	16.2	14	23.69	3.34		3	1	11235	737		Significance determined by One-Way ANOVA and Tukey's multiple comparison test									2	Palbociclib	0	0	0
	1.64	2.5	20	11.4	2.1	8	21.24	7.82			2	3302	1643											4	Palbociclib	18	9	12
	2.74	1.8	10.76	13.9	4.3	8.8	5.4	7.84			3	9394	1705											8	Palbociclib	23	47	31
	0.76	3.46	5.2	7.3	6.9	17	3.11	19.93			4	4839	1572
	0.75	4.87	5.5	2.1	19.9	29.2	2.35	12.08		4	1	9604	1484											Significance determined by Two-Way ANOVA and Dunnett's multiple comparison test against vehicle (all data ns)
	2.74	3.12	5.1	13.1	11.39	14.28	0.32	5.01			2	3895	1896
	0.82	2.54	3.97	4	12.04	10.29	2.73	27.02			3	9392	1733
	5.25	5.4	9.64	4.1	2.19	18.63	3.11	0.24			4	6619	532
	0.68	7.81	10.2	2.1	16.8	10.23	3.84	4.44		5	1	10171	1086
	0.51	2.39	5.29	3.1	4.43	7.31	3.28	27.33			2	3610	408
	4.19	0.7	4.65	12.8	8.89	15.87	2.71	2.86			3	9139	554
	1.69	1.37	3.9	1.1	12.14	13.07	5.29	2.92			4	3085	1118
	4.04	2.85	3.4	2	20.13	6.03	1.87	0.3		6	1	7928	1273
	3.76	4.65	4.56	10	10.14	3.55	16.37	9.47			2	1202	1481
	3.57	3.65	7.29	5.3	16.29	21.73	2.24	1.25			3	8189	836
	3.62	1.31	3.2	12.1	7.3	22.09	9.55	35.25			4	3615	2518
	4.87	11.17	5.07	9.6	4.89	6.67	7.38	13.1		7	1	2009	3421
	0.44	16.21	9.7	5.8	3.48	23.62	19.07	25.99			2	2531	3184
	6.65	4.19	2.86	1.8	5.79	15.8	21.26	63.73			3	3925	5188
		5.49	3.21	6.8	8.11	11.51	12.15	13.36			4	1449	7068
		2.84	3.28	7.2	9.89	12.77	10.19	13.3		8	1	1874	1994
		4.17	2.52	8.5	15.42	24.45	9.87	14.64			2	1882	2885
		8.93	7.25	2.5	12.48	16.69	10.06	25.89			3	2526	3182
		2.89	3.87	18.9	15.5	7.96	3.35	75.51			4	1628	4047
		3.91	3.56	10.2	2.71	5.7	18.53	23.8		9	1	1460	2466
		0.77	2.4	5.82	10.81	6.77	37.34	16.06			2	2870	2396
		2.21	3.06	4.6	5.34	8.07	6.82				3	3105	2112
		1.55	2.76	3.2	2.67	13.99	5.55				4	2144	2521
		0.65	5.3	5.06	3.36	1.83	0.8			10	1	4359	4163
		7.29	12.7	4.64	4.66	12.5	25.23				2	4337	1834
		4.71	6.9	6.41	12.37	3.73	16.68				3	4481	2892
		2.61	19.7	14.96	7.99	4.89	38.86				4	4622	3536
		1.12	3.3	9.54	15.8	12.33	23.82			11	1	2422	2387
		0.95	2	1.72	20.69	10.37	7.65				2	3071	2726
		0.32	4.5	9.46	7.99	10.67	10.78				3	3483	3988
		1.26	3	4.56	5.94	5.83	4.16				4	2474	2608
		0.7	2.3	7.14	8.41	3.92	8.43			12	1	2015	1733
		0.45	5.5	8.56	6.01	10.09	4.77				2	1698	1884
		4.84	2.3	9.66	3.77	9.01	8.79				3	1381	1131
		1.08	5.5	10.69	6.26	5.81	4.98				4	1660	2563
		1.52	6.1	7.14	12.77	8.72	7.57			13	1	8679	181
		1.34	2	2.56	5.98	4.56	37.35				2	7304	375
		0.94	18	1.65	12.78	13.38	12.56				3	8442	39
		2.07	7.3	3.05	6.49	1.78	26.77				4	7195	167
		5.48	1.2	6.28	3.99	16.94	40.08			14	1	8730	39
		2.69	3	3.4	7.78	11.2	31.12				2	12495	30
		2.09	5.9	3.17	5.77	3.38	4.49				3	6630	1
		3.93	5.3	1.34	8.38	14.45	1.69				4	9048	79
		2.87	3.3	1.71	10.11	12.5	34.03			15	1	6391	224
		3.27	5.3	4.1	4.43	36.45	28.37				2	7290	28
		5.75	3	1.34	7.26	30.18	24.93				3	5809	268
		1.5	2.5	1.71	5.92	34.55	8.45				4	6367	211
		5.19	3.5	1.92	1.78	28.89	19.06			16	1	6041	443
		0.99	14.2	3.96	2.95	28.15	50.95				2	7609	192
		0.73	6	14.31	1.33	11.59	20.03				3	6520	215
		1.25	7.2	21.4	7.05	9.26	15.08				4	9605	31
		2.34	4.8	14.76	5.24	26.59	0.19			17	1	6348	15
		2.01	7.1	8.96	5.58	11.61	33.84				2	5494	32
		1.41	3.2	10.41	13.15	12	12.51				3	6065	16
		4.29	5.8	8.76	16.33	18.16	48.06				4	5803	17
		0.98	5.4	3.31	4.22	2.96				18	1	5817	38
		2.58	3.8	4.88	1.26	4.41					2	6531	39
		4.15	6.2	3.24	0.94	3.49					3	8319	41
		18.26	7.1	10.39	3.56	20.31					4	4388	18
		3.65	4	5.07	4.78	10.57				19	1	3957	89
		1.2	2.4	8.91	2.8	4.87					2	5002	163
		13.63	1.8	8.13	8.64	9.25					3	4478	16
		5.95	5.3	9.44	48	1.06					4	2734	654
		1.02	4.1	5.59	13.83	10.85				20	1	3824	1474
		1.51	3.2	7.67	18.72	0.98					2	10723	91
		1.18	4.5	6.3	3.83	30.15					3	3229	28
		0.84	8.2	3.21	29.12	1.51					4	7588	182
		1.25	9.2	3.59	12.02	11.03				21	1	3310	138
		2.59	6.8	4.83	1.91	2.73					2	3153	1
		16.91	6.6	9.46	5.02	0.42					3	6572	10
		40.96	3.7	5.53	23.29	0.55					4	6183	175
		23.96	4.2	12.24	7.8	9.68				22	1	2392	549
		3.92	2.13	7.9	13.36	1.77					2	3468	1376
		0.78	17	4.84	3.26	2.99					3	2486	2175
		1.12	2.46	5.92	18.97	4.73					4	5206	527
		4.94	4.7	3.1	24.77	2.71				23	1	3125	556
		9.33	7.19	2	15.43	13.29					2	4049	719
		1.54	5.6	7.3	17.3	3.07					3	3075	1824
		1.8	7.57	3.25	38.45	0.35					4	3126	646
		3.42	10.19	1.39	0.68	6.64				24	1	5556	145
		3.39	3.18	3.89	10.86	1.9					2	5178	676
		2.96	10.78	3.34	3.59	2.17					3	3964	1202
		3.87	3.2	7.07	6.01	11.61					4	5123	529
		2.4	6.5	2.3	6.46	0.65				25	1	4749	24
		2.03	4.655	5.48	1.79	23.06					2	4471	429
		1.32	4.27	5.87	10.89	1.62					3	4255	127
		1.15	20.54	1.74	11.63	7.43					4	1774	228
		1.95	2.2	0.8	9.5	2.96				26	1	5203	890
		0.53	5.8	25.14	3.91	2.03					2	2814	212
		0.3	8.55	4.94	2.29	1.66					3	4411	839
		1.8	7.51	7.7	1.75	3.07					4	1795	733
		5.38	6.54	3.94	2.46	6.79				27	1	2548	1236
		1.22	4.03	4.1	3.35	0.76					2	4136	837
		3.09	3.03	2.89	1.71	3.99					3	4924	427
		1.51	1.55	9.93	0.81	7.29					4	3029	273
			3.24	10.03	6.44	2.91				28	1	4695	42
			10.88	41.37	7.73	8.7					2	4741	16
			3.03	10.21	7.77	1.48					3	5987	12
			4.09	13.33	0.52	6.84					4	5361	5
			5.32	2.27	0.57	6.33				29	1	4580	253
			2.22	8.82	1.19	26.51					2	6460	0
			28.77	13.74	9	16.42					3	8515	2
			3.82	4.85	1.31	2.73					4	7325	33
			9.1	12.87	1.06	27.65				30	1	10290	0
			3.61	12.05	8.37	1.46					2	7654	0
			9.35	2.23	0.65	1.33					3	9384	18
			9.75	9.37	1.32	10.95					4	9737	41
			9.82	9.09	0.62	6.1
			6.13	11.25	2.28	15.24
			6.53	2.11	0.86	3.04
			4.48	1.35	1.58	11.95
			2.05	3.67	5.99	4.78
			5.97	5.93	3.27	4.67
			8.55	3.29	7.38	11.92
			9.03	9.36	10.11	3.76
			6.19	9.58	3.49	2.15
			8.41	2.69	2.59	0.29
			3.6	11.6	1.49	1.84
			7.05	7.5	9.85	2.54
			6.69	3.1	2.63	3.4
			2.52	7.92	1.73	6.59
			7.14	6.34	3.4	0.74
			2.66	1.84	1	7.83
			5.98	4.55	0.62	5.06
			1.73	3.64	2.58	3
			1.77	5.28	1.89	5.79
			1.2	3.75	10.83	6.19
			2.84	4.9	1.2	1.27
			3.12	13.9	1.86	4.19
			2.69	11.75	4.23	0.99
			1.67	16.18	13.73	15.03
			2.74	9.1	2.39	4.6
			1.7	0.88	6.31	1.75
			2.94	3.34	1.72	1.92
			2.8	1.52	9.3	12.27
			3.72	13.45	0.86	15.79
			1.71	4.01	4.51	8.77
			3.64	5.13	10.73	12.86
			3.14	1.45	1.93	19.55
			0.63	7.87	11.96	26.93
			5.39	5.99	1.42	7.41
			3.27	4.58	3.1	24.43
			4.3	1.31	2.63	3.02
			10.59	8.44	0.86	9.36
			4.39	0.46	0.54	9.69
			4.21	2.64	2.61	0.67
			15.45	2.95	5.93	12.95
			9.14	2.59	11.65	5.51
			37	1	1.82	34.26
			0.36	0.48	3.88	6.08
			8.33	0.6	5	2.07
			25.92	6.52	8.15	19.59
			3.54	8.09	3.41	10.48
			15.64	0.37	7.2	23.84
			0.64	1.98	3.8	1.97
			2.71	2.11	15.17	13.34
			3.87	4.5	11.77	12.71
			1.19	0.9	7.15	5.13
			6.8	5.49	3.98	3.46
			12.8	1.28	0.54	6.87
			12.02	1.76	9.42	5.37
			2.98	2.45	17.35	5.13
			1.17	7.38	2.82	35.15
			4.38	2.93	2.12	34.22
			7.18	1.27	2.51	1.97
			5.68	2.23	0.17	14.71
			4.95	2.77	7.74	7.95
			18.67	2.09	0.22	0.7
			6.61	6.49	1.58	12.25
			6.88	3.27	3.42	1.3
			6.12	7.16	2.26	7.92
			0.44	1.43	20.84	19.3
			3.1	0.48	1.61	9.03
			7.57	1.9	1.82	3.03
			4.26	1.56	2.51	26.11
			3.61	1.17	21.41	17.75
			0.24	1.3	7.9	15.89
			4.03	7.81	9.03	9.91
			2.5	4.17	23.5	4.48
			9.32	2.05	11.39	50.95
			15.41	4.11	6.16	2.21
			3.37	1.5	1.52	13.88
			0.39	3.6	4.83	8.68
			3.36	2.09	10.11	19.18
			4.42	3.63	25.23	0.96
			7.56	0.6	14.53	25.81
			3.33	1.14	2.81	13.74
			3.89	0.87	3.57	23.72
			1.57	2.24	8.79	4.47
			1.59	6.94	9.45	7.07
			20.6	0.42	6.03	11.95
			0.67	3.47	4.8	11.99
			0.35	3.22	7.77	28.3
			1.16	5.42	8	10.94
			6.58	4.65	5.61	6.41
			1.31	1.42	3.16	9.42
			2.77	5.81	3.97	2.07
			2.48	11.32	2.35	8.01
			1.21	7.48	3.79	7.91
			0.73	2.37	1.49	9.45
			2.53	2.7	7.35	15.97
			5.38	3.74	5.8	6.25
			0.74	2.11	5.54	15
			0.44	4.12	4.83	1.23
			0.74	4.53	23.22	5.48
			12.34	0.73	3.64	20.78
			1.19	4.28	3.17	3.73
			0.09	0.71	3.24	19.08
			2.37	8.27	4.49	42.86
			3.03	1.9	2.82	2.76
			3.94	12.16	8.17	0.93
			5	1.12	4.2	17
			2.94	5.33	2.49	1.46
			10.61	3.95	13.42	14.92
			0.98	4.99	15.68	10.13
			2.02	1.1	1.62	0.55
			2.2	2.65	10.31	17.2
			0.44	0.77	10.26	5.68
			3.56	5.16	7.37	25.91
			0.65	4.61	4.61	25.59
			0.41	2.04	6.63	25.66
			0.49	0.34	15.82	6.68
			0.37	0.24	6.57	8.63
			1.03	0.51	5.98	1.29
			0.37	3.21	1.76	0.65
			0.22	4.32	14.72	10.99
			3.08	9.38	6.23	3.57
			0.88	7.48	5.84	7.85
			1.62	1.34	9.7	7.31
			3.22	2.12	14.81	12.78
			0.56	3.61	13.3	4.02
			4.77	3.53	39.26	1.36
			1.06	1.59	40.02	27.56
			0.31	7.9	56.59	13.17
			4.54	6.76	19.12	13.26
			2.66	1.55	2.16	6.08
			2.06	6.04	4.19	30.1
			0.76	2.46	18.32	13.78
			7.98	2.01	5.08	4.69
			0.98	0.5	14.44	3.05
			0.81	1.13	18.63	49.45
			9.2	9.72	14.71	36.6
			7.28	18.23	6.48	27.04
			1.96	7.85	4.75	4.68
			3.86	13.77	4.9	3.71
			2.31	9.16	0.68	0.86
			2	13.14	0.82	26.3
			2.41	6.69	2.91	4.88
			0.94	21.79	4.99	19
			0.46	6.83	3.71	11.66
			1.37	5.53	10.3	17.54
			2.31	4.08	10.56	21.76
			3.8	1.06	1.37	49.9
			5.6	1.73	4.21	6.28
			1.9	0.16	17.81	13.82
			1.48	3.94	12.74	22.12
			0.29	3.69	14.48	0.64
			3.16	1.34	3.37	21.97
			1.15	4.53	27.11	2.33
			2.27	2.98	20.46	12.44
			3.79	3.68	2.26	40.84
			2.51	55.05	1.06	24.97
			2.32	1.79	5.34	10.6
			0.99	23.89	8.67	2.79
			4.04	8.62	0.31	28.9
			3.89	6.57	1	31
			1.56	49.35	28.12	18.74
			3.24	2.14	11.35	15.42
			16.99	6.94	5.29	22.79
			1.98	4.14	19.38	14.12
			2.19	7.19	6.72	36.38
			4.72	7.49	4.19	19.38
			5.07	7.59	8.3	2.54
			1.34	7.97	3.06	5.42
			2.77	9.17	10.39	8.63
			0.4	3.17	1.62	19.72
			1.67	2.02	1.04	12.87
			1.71	1.48	11.01	10.47
			1.44	2.8	17.67	15.06
			3.19	1.26	9.13	1.75
			1.92	0.84	4.56	36.2
			2.86	0.7	7.42	15.59
			0.55	0.57	11.1	13.5
			1.41	4.68	1.59	1.19
			1.65	1.04	27.29	6.42
			4.87	4.3	5.47	12.56
			3.63	5.34	10.35	21.85
			3.92	5.76	10.44	10.93
			4.18	2.64	33.81	16.59
			5.11	6.16	9.2	17.25
			6.41	2.9	2.88	17.65
			4.67	8.84	7.15	25.85
			3.55	2.15	2.99	16.73
			1.96	4.11	21.96	13.93
			0.76	5.97	6.45	20.39
			1.54	1.66	6.52	17.6
			0.71	9.76	4.96	7.98
			3.58	8.76	21.21	17.19
			1.2	17.59	32.56	13.16
			3.63	2.2	13.11	7.73
			4.68	3.45	10.35	7.86
			4.03	4.43	2.79	26.58
			18.65	4.52	14.23	1.68
			9.69	1.07	25.67	0.3
			4.1	2.51	41.13	20.66
			3.4	2.01	34.62	4.06
			4.51	19.58	2.81	11.11
			16.52	3.9	31.7	6.85
			3.21	0.74	11.76	2.25
			5.22	4.35	11.89	7.49
			2.45	2.44	22.19	8.43
			2.35	9.58	10.55	15.24
			3.28	19.28	8.27	16.95
			1.51	4.43	0.68	2.59
			6.1	1.44	0.82	2.84
			4.29	0.42	14.9	10.19
			0.15	10.5	4.74	6.76
			1.63	4.66	8.86	16.66
			2.42	2.43	14.96	24.12
			1.6	3.83	27.69	18.09
			1.96	0.78	3.49	31.48
			2.54	4.74	2.64	6.09
			0.93	6.83	10.4	1.99
			21.89	2.13	9.21	2.21
			3.52	13.47	26.05	10.31
			3.53	32.64	8.96	8.88
			2.12	16.54	6.75	27.1
			3.82	7.54	24.41	11.33
			2.78	13.09	6.22
			8.27	3.33	12.14
			7.54	13.82	33.99
			1.02	4.86	9.63
			5.41	3.41	11.21
			0.84	3.16	5.58
			12.44	2.98	15.51
			3.75	5.72	3.27
			0.71	20.97	19.38
			0.48	17.75	6.74
			0.7	4.27	7.59
			5.65	5.95	0.63
			14.62	10.72	24.96
			4.71	4.46	1.58
			1.28	3.56	11.88
			1.79	12	7.53
			3.02	3.53	12.86
			4.47	14.38	13.81
			0.91	1.39	27.48
			1.32	18.88	10.64
			6.23	4.75	19.2
			2.84	5.91	14.89
			27.89	2.34	6.48
			4.18	3.86	23.15
			2.18	8.81	4.43
			23.22	0.64	19.98
			9.16	11.26	16.9
			1.62	1.71	18.78
			3.05	2.42	5.33
			2.38	8	2.46
			3.92	4.78	7.56
			2.5	5.99	1.14
			0.87	7.91	12.24
			16.12	15.55	4.36
			2.99	4.69	8.64
			34.85	0.71	3.95
			8.17	14.72	18.45
			4.37	13.84	2.32
			6.26	8.96	0.11
			1.7	9	8.54
			2.79	1.92	6.33
			1.48	43.94	7.31
			0.55	14.01	1.81
			8.65	16.92	18.24
			3.06	3.65	6.19
			6.9	7.1	8.16
			6.7	14.1	2.24
			1.12	7.9	10.86
			6.68	18.55	11.01
			9.24	13.09	9.15
			0.66	2.66	1
			0.76	22.05	2.79
			4.35	3.81	6.28
			2.56	2.26	7.76
			3.94	3.14	10.09
			0.68	11.03	11.45
			0.87	14.15	9.92
			1.06	3.67	0.9
			6.77	29.46	10.17
			11.14	4.04	10.77
			0.73	17.46	5.05
			2.27	18.88	2.53
			3.61	40.42	0.97
			4.01	23.53	1.89
			7.53	20.22	2.44
			3.67	2.64	4.69
			9.86	3.49	6.15
			5.63	1.29	11.03
			0.93	31.16	4.74
			5.07	7.63	20.31
			4.07	9.35	4.58
			6.22	15.9	3.68
			1.59	3.83	14.68
			16.73	7.47	0.71
			1.62	1.3	10.68
			14.89	2.53
			15.39	4.39
			13.61	10.42
			13.71	11.28
			4.57	7.03
			5.51	22.1
			20.64	6.05
			14.01	33.2
			6.98	28.54
			1.73	14.69
			7.23	10.79
			8.31	7.75
			1.21	0.47
			1.2	7.15
			2.69	12.39
			1.55	0.89
			7.12	7.77
			12.6	3.72
			2.5	5.12
			9.7	12.89
			9.85	4.12
			17	4.67
			3.54	4.8
			5.6	0.55
			6.7	9.81
			9.46	4.46
			2.77	7.54
			2.54	38.3
			9.16	23.46
			29.09	2.66
			11.9	1.36
			1.86	4.66
			1.09	12.03
			5.91	5.22
			2.96	1.42
			3.25	5.59
			2.7	1.02
			1.25	1.02
			1.24	4.86
			9.85	8.45
			0.31	5.05
			1.73	8.66
			8.25	1.88
			7.26	5.03
			0.49	1.55
			1.71	1.66
			4.37	2.05
			13.25	1.49
			1.19	2.9
			4.26	1.97
			11.52	3.97
			0.63	0.9
			0.86	1.36
			1.18	7.51
			3.5	32.2
			2.94	9.07
			6.26	2.22
			8.77	1.15
			0.34	3.49
			2.1	24.6
			3.1	4.95
			5.14	4
			0.38	1.2
			0.74	2.98
			1.2	21.5
			2.77	1.22
			0.38	1.33
			1.36	2.82
			6.38	8.81
			5.28	3.94
			1.99	9.75
			3.68	1.1
			23.04	7.61
			1.12	3.86
			4.11	4.86
			3.6	0.55
			5.11	0.37
			3.05	0.29
			2.21	2.67
			1.83	1.64
			1.84	4.2
			6.14	4.17
			5.22	0.39
			3.3	2.96
			2.95
			1.77
			0.49
			1.41
			5.73
			2.77
			3.11
			3.77
			7.82
			9.85
			1.28
